# Supplementary material for: Functional Characterization of a Novel OTU-like Deubiquitinase from Neospora caninum and Discovery of Small-Molecule Inhibitors
Source: Int J Mol Sci. 2026 Jun 7;27(12):5178. doi: 10.3390/ijms27125178 (PMC13299058; doi:10.3390/ijms27125178)
Supplement: Supplementary file 1 [file ijms-27-05178-s001.zip]

Archive with 1 entries (1 files):
- ijms-4286869-supplementary.pdf
